# Supplementary material for: Extracellular Calcium Ion Concentration Regulates Chondrocyte Elastic Modulus and Adhesion Behavior
Source: Int J Mol Sci. 2021 Sep 17;22(18):10034. doi: 10.3390/ijms221810034 (PMC8468569; doi:10.3390/ijms221810034)
Supplement: Supplementary file 1 [file ijms-22-10034-s001.zip]

Archive with 1 entries (1 files):
- ijms-1323294-supplementary.pdf
